# Supplementary material for: Mental distress and its association with sociodemographic and economic characteristics: community-based household survey in Aceh, Indonesia
Source: BJPsych Open. 2020 Nov 4;6(6):e134. doi: 10.1192/bjo.2020.108 (PMC7745230; doi:10.1192/bjo.2020.108)
Supplement: Supplementary file 1 [file bjosup.zip]

Archive with 2 entries (2 files):
- S2056472420001088sup001.zip
- S2056472420001088sup002.docx
